# Supplementary material for: Isolation and Characterization of Komagataeibacter piraceti sp. nov. and Novacetimonas labruscae sp. nov.: Two Novel Microaerobic Cellulose-Producing Acetic Acid Bacteria from Vinegars
Source: Microorganisms. 2025 Feb 19;13(2):456. doi: 10.3390/microorganisms13020456 (PMC11858473; doi:10.3390/microorganisms13020456)
Supplement: Supplementary file 1 [file microorganisms-13-00456-s001.zip]

Archive with 1 entries (1 files):
- microorganisms-3455466-supplementary.pdf
